# Supplementary material for: Genome-Wide Analysis of the GDSL Genes in Pecan (Carya illinoensis K. Koch): Phylogeny, Structure, Promoter Cis-Elements, Co-Expression Networks, and Response to Salt Stresses
Source: Genes (Basel). 2022 Jun 21;13(7):1103. doi: 10.3390/genes13071103 (PMC9323844; doi:10.3390/genes13071103)
Supplement: Supplementary file 1 [file genes-13-01103-s001.zip]

Archive with 1 entries (1 files):
- genes-1747095-supplementary.pdf
